# Supplementary material for: Cloning and Characterization of Trypanosoma congolense and T. vivax Nucleoside Transporters Reveal the Potential of P1-Type Carriers for the Discovery of Broad-Spectrum Nucleoside-Based Therapeutics against Animal African Trypanosomiasis
Source: Int J Mol Sci. 2023 Feb 5;24(4):3144. doi: 10.3390/ijms24043144 (PMC9960827; doi:10.3390/ijms24043144)
Supplement: Supplementary file 1 [file ijms-24-03144-s001.zip]

Archive with 1 entries (1 files):
- ijms-2184442-supplementary.pdf
